# Supplementary material for: Detection of renal cell hydronephrosis in ultrasound kidney images: a study on the efficacy of deep convolutional neural networks
Source: PeerJ Comput Sci. 2024 Jan 23;10:e1797. doi: 10.7717/peerj-cs.1797 (PMC11636695; doi:10.7717/peerj-cs.1797)
Supplement: Supplemental Information 1 [file peerj-cs-10-1797-s001.zip]

Archive with 1 entries (1 files):
- Kidney Code Umar.ipynb
