# Supplementary material for: Detection of renal cell hydronephrosis in ultrasound kidney images: a study on the efficacy of deep convolutional neural networks
Source: PeerJ Comput Sci. 2024 Jan 23;10:e1797. doi: 10.7717/peerj-cs.1797 (PMC11636695; doi:10.7717/peerj-cs.1797)
Supplement: Supplemental Information 1 [file peerj-cs-10-1797-s001.zip › Kidney Code Umar.ipynb]

# %% [code]
import cv2
import matplotlib.pyplot as plt
import numpy as np

# Load the tongue image
image_path = '1.jpeg'
tongue_image = cv2.imread(image_path)

# Convert the image to grayscale
gray_image = cv2.cvtColor(tongue_image, cv2.COLOR_BGR2GRAY)

# Apply preprocessing techniques (e.g., resizing, noise reduction)
resized_image = cv2.resize(gray_image, (300, 300))
denoised_image = cv2.fastNlMeansDenoising(resized_image, None, 10, 7, 21)

# Apply filters (e.g., Gaussian blur)
blurred_image = cv2.GaussianBlur(denoised_image, (5, 5), 0)

# Thresholding to segment the tongue image
_, segmented_image = cv2.threshold(blurred_image, 0, 255, cv2.THRESH_BINARY+cv2.THRESH_OTSU)

# Apply morphological operations to enhance the segmentation
kernel = np.ones((5, 5), np.uint8)
segmented_image = cv2.morphologyEx(segmented_image, cv2.MORPH_OPEN, kernel, iterations=2)

# Find and draw contours around the segmented regions (pores)
contours, _ = cv2.findContours(segmented_image, cv2.RETR_EXTERNAL, cv2.CHAIN_APPROX_SIMPLE)
cv2.drawContours(tongue_image, contours, -1, (0, 255, 0), 2)

# Display the original, preprocessed, and segmented images
fig, axs = plt.subplots(1, 3, figsize=(12, 4))
axs[0].imshow(cv2.cvtColor(tongue_image, cv2.COLOR_BGR2RGB))
axs[0].set_title('Original Image')
axs[0].axis('off')

axs[1].imshow(resized_image, cmap='gray')
axs[1].set_title('Preprocessed Image')
axs[1].axis('off')

axs[2].imshow(segmented_image, cmap='gray')
axs[2].set_title('Segmented Image')
axs[2].axis('off')

plt.tight_layout()
plt.show()


# %% [code]
import cv2
import matplotlib.pyplot as plt
import numpy as np
image_path = '1.jpeg'
tongue_image = cv2.imread(image_path)
rotation_angle = 15
translation_shift = 10
scale_factor = 1.2
rows, cols, _ = tongue_image.shape
rotation_matrix = cv2.getRotationMatrix2D((cols / 2, rows / 2), rotation_angle, 1)
rotated_image = cv2.warpAffine(tongue_image, rotation_matrix, (cols, rows))
translation_matrix = np.float32([[1, 0, translation_shift], [0, 1, translation_shift]])
translated_image = cv2.warpAffine(tongue_image, translation_matrix, (cols, rows))
scaled_image = cv2.resize(tongue_image, None, fx=scale_factor, fy=scale_factor, interpolation=cv2.INTER_LINEAR)
fig, axs = plt.subplots(1, 4, figsize=(16, 4))
axs[0].imshow(cv2.cvtColor(tongue_image, cv2.COLOR_BGR2RGB))
axs[0].set_title('Original Image')
axs[0].axis('off')

axs[1].imshow(cv2.cvtColor(rotated_image, cv2.COLOR_BGR2RGB))
axs[1].set_title('Rotation Augmentation')
axs[1].axis('off')

axs[2].imshow(cv2.cvtColor(translated_image, cv2.COLOR_BGR2RGB))
axs[2].set_title('Translation Augmentation')
axs[2].axis('off')

axs[3].imshow(cv2.cvtColor(scaled_image, cv2.COLOR_BGR2RGB))
axs[3].set_title('Scaling Augmentation')
axs[3].axis('off')

plt.tight_layout()
plt.show()

# %% [code]

import matplotlib.pyplot as plt
import numpy as np

echocardiography_view = ['Apical 4-chamber (A4C)', 'Apical 2-chamber (A2C)']
MI_patients = [93, 68]
non_MI_subjects = [69, 62]

plt.style.use('seaborn')
plt.figure(figsize=(8, 6))
plt.title('Echocardiography View - MI Patients vs Non-MI Subjects')
plt.xlabel('Echocardiography View')
plt.ylabel('Number of Patients')
bar_width = 0.3
index = np.arange(len(echocardiography_view))
plt.bar(index, MI_patients, bar_width, label='MI Patients')
plt.bar(index + bar_width, non_MI_subjects, bar_width, label='Non-MI Subjects')
plt.xticks(index + bar_width/2, echocardiography_view)
plt.legend()
plt.tight_layout()
plt.show()

# %% [code]
import matplotlib.pyplot as plt
import numpy as np

echocardiography_view = ['Apical 4-chamber (A4C)']
MI_patients = [72]
non_MI_subjects = [37]

plt.style.use('seaborn')
plt.figure(figsize=(6, 4))
plt.title('Availability of Ground-Truth Segmentation Masks\nfor Left Ventricle Wall Segmentation')
plt.xlabel('Echocardiography View')
plt.ylabel('Number of Patients')
bar_width = 0.4
index = np.arange(len(echocardiography_view))
plt.bar(index, MI_patients, bar_width, label='MI Patients')
plt.bar(index + bar_width, non_MI_subjects, bar_width, label='Non-MI Subjects')
plt.xticks(index + bar_width/2, echocardiography_view)
plt.legend()
plt.tight_layout()
plt.show()

# %% [code]
import cv2
import matplotlib.pyplot as plt
import numpy as np

# Load the tongue image
image_path = 'infected.jpg'
tongue_image = cv2.imread(image_path)

# Convert the image to grayscale
gray_image = cv2.cvtColor(tongue_image, cv2.COLOR_BGR2GRAY)

# Apply histogram equalization to enhance contrast
equalized_image = cv2.equalizeHist(gray_image)

# Apply adaptive thresholding to segment the tongue image
_, segmented_image = cv2.threshold(equalized_image, 0, 255, cv2.THRESH_BINARY_INV+cv2.THRESH_OTSU)

# Apply morphological operations to enhance the segmentation
kernel = np.ones((5, 5), np.uint8)
segmented_image = cv2.morphologyEx(segmented_image, cv2.MORPH_OPEN, kernel, iterations=2)

# Find and draw contours around the segmented regions (pores)
contours, _ = cv2.findContours(segmented_image, cv2.RETR_EXTERNAL, cv2.CHAIN_APPROX_SIMPLE)
cv2.drawContours(tongue_image, contours, -1, (0, 255, 0), 2)

# Display the original, preprocessed, and segmented images
fig, axs = plt.subplots(1, 3, figsize=(12, 4))
axs[0].imshow(cv2.cvtColor(tongue_image, cv2.COLOR_BGR2RGB))
axs[0].set_title('Original Image')
axs[0].axis('off')

axs[1].imshow(equalized_image, cmap='gray')
axs[1].set_title('Preprocessed Image')
axs[1].axis('off')

axs[2].imshow(segmented_image, cmap='gray')
axs[2].set_title('Segmented Image')
axs[2].axis('off')

plt.tight_layout()
plt.show()


# %% [code]
import cv2
import matplotlib.pyplot as plt
import numpy as np
from skimage.feature import hog, local_binary_pattern
from skimage import data, exposure

# Load the tongue image
image_path = 'infected.jpg'
tongue_image = cv2.imread(image_path)

# Convert the image to grayscale
gray_image = cv2.cvtColor(tongue_image, cv2.COLOR_BGR2GRAY)

# Calculate and visualize pixel intensity levels
hist, bins = np.histogram(gray_image.flatten(), bins=256, range=[0, 256])
plt.figure(figsize=(8, 4))
plt.plot(hist, color='black')
plt.xlim([0, 256])
plt.xlabel('Pixel Intensity')
plt.ylabel('Frequency')
plt.title('Pixel Intensity Levels')
plt.show()

# Calculate and visualize Histogram of Oriented Gradients (HOG)
hog_features, hog_image = hog(gray_image, orientations=9, pixels_per_cell=(8, 8),
                             cells_per_block=(2, 2), visualize=True, multichannel=False)
fig, axs = plt.subplots(1, 2, figsize=(10, 5))
axs[0].imshow(gray_image, cmap='gray')
axs[0].set_title('Original Image')
axs[0].axis('off')
axs[1].imshow(hog_image, cmap='gray')
axs[1].set_title('HOG')
axs[1].axis('off')
plt.tight_layout()
plt.show()

# Calculate and visualize Histogram of Flow (HOF)
hof_image = local_binary_pattern(gray_image, 8, 2, method='uniform')
hof_image = exposure.rescale_intensity(hof_image)
plt.imshow(hof_image, cmap='gray')
plt.title('HOF')
plt.axis('off')
plt.show()


# %% [code]
import cv2
import matplotlib.pyplot as plt
import numpy as np
from skimage.feature import hog, local_binary_pattern
from skimage import data, exposure

# Load the tongue image
image_path = 'infected.jpg'
tongue_image = cv2.imread(image_path)

# Convert the image to grayscale
gray_image = cv2.cvtColor(tongue_image, cv2.COLOR_BGR2GRAY)

# Calculate and visualize pixel intensity levels
hist, bins = np.histogram(gray_image.flatten(), bins=256, range=[0, 256])
plt.figure(figsize=(8, 4))
plt.plot(hist, color='black')
plt.xlim([0, 256])
plt.xlabel('Pixel Intensity')
plt.ylabel('Frequency')
plt.title('Pixel Intensity Levels')
plt.show()

# Calculate and visualize Histogram of Oriented Gradients (HOG)
hog_features, hog_image = hog(gray_image, orientations=9, pixels_per_cell=(8, 8),
                             cells_per_block=(2, 2), visualize=True, multichannel=False)
fig, axs = plt.subplots(1, 2, figsize=(10, 5))
axs[0].imshow(gray_image, cmap='gray')
axs[0].set_title('Original Image')
axs[0].axis('off')
axs[1].imshow(hog_image, cmap='gray')
axs[1].set_title('HOG')
axs[1].axis('off')
plt.tight_layout()
plt.show()

# Calculate and visualize Histogram of Flow (HOF)
hof_image = local_binary_pattern(gray_image, 8, 2, method='uniform')
hof_image = exposure.rescale_intensity(hof_image)
plt.imshow(hof_image, cmap='gray')
plt.title('HOF')
plt.axis('off')
plt.show()

# Calculate and visualize local binary pattern (LBP)
lbp_image = local_binary_pattern(gray_image, 8, 1, method='uniform')
lbp_image = exposure.rescale_intensity(lbp_image)
plt.imshow(lbp_image, cmap='gray')
plt.title('LBP')
plt.axis('off')
plt.show()

# Calculate and visualize image gradients
gradient_x = cv2.Sobel(gray_image, cv2.CV_64F, 1, 0, ksize=3)
gradient_y = cv2.Sobel(gray_image, cv2.CV_64F, 0, 1, ksize=3)
gradient_magnitude = np.sqrt(gradient_x**2 + gradient_y**2)
plt.figure(figsize=(12, 6))
plt.subplot(1, 3, 1)
plt.imshow(gradient_x, cmap='gray')
plt.title('Gradient X')
plt.axis('off')
plt.subplot(1, 3, 2)
plt.imshow(gradient_y, cmap='gray')
plt.title('Gradient Y')
plt.axis('off')
plt.subplot(1, 3, 3)
plt.imshow(gradient_magnitude, cmap='gray')
plt.title('Gradient Magnitude')
plt.axis('off')
plt.tight_layout()
plt.show()


# %% [code]
import seaborn as sns
import matplotlib.pyplot as plt

cardiac_sarcoma_images = 200
normal_images = 445
categories = ['Renal Cell Hydronephrosis', 'Normal']
occurrence_values = [cardiac_sarcoma_images, normal_images]

sns.set(style="whitegrid")
sns.set_context("paper", font_scale=1.2)
ax = sns.barplot(x=categories, y=occurrence_values)

for i, v in enumerate(occurrence_values):
    ax.text(i, v, str(v), ha='center', va='bottom', fontweight='bold')

plt.title('Distribution of Image Categories')
plt.xlabel('Categories')
plt.ylabel('Number of Images')
plt.show()

# %% [code]
import cv2
import matplotlib.pyplot as plt

image_path = '1.jpeg'
original_image = cv2.imread(image_path)
gray_image = cv2.cvtColor(original_image, cv2.COLOR_BGR2GRAY)

normalized_image = cv2.normalize(gray_image, None, 0, 255, cv2.NORM_MINMAX)

plt.subplot(1, 2, 1)
plt.imshow(cv2.cvtColor(original_image, cv2.COLOR_BGR2RGB))
plt.title('Original Image')
plt.axis('off')

plt.subplot(1, 2, 2)
plt.imshow(normalized_image, cmap='gray')
plt.title('Normalized Image')
plt.axis('off')

plt.show()

# %% [code]
import cv2
import matplotlib.pyplot as plt
image_path = '1.jpeg'
original_image = cv2.imread(image_path)
gray_image = cv2.cvtColor(original_image, cv2.COLOR_BGR2GRAY)
_, segmented_image = cv2.threshold(gray_image, 127, 255, cv2.THRESH_BINARY)
plt.subplot(1, 2, 1)
plt.imshow(cv2.cvtColor(original_image, cv2.COLOR_BGR2RGB))
plt.title('Original Image')
plt.axis('off')

plt.subplot(1, 2, 2)
plt.imshow(segmented_image, cmap='gray')
plt.title('Segmented Image')
plt.axis('off')

plt.show()


# %% [code]
import cv2
from matplotlib import pyplot as plt

# Load the tongue image
image_path = '1.jpeg'
tongue_image = cv2.imread(image_path)

# Apply Gaussian blurring
blurred_image = cv2.GaussianBlur(tongue_image, (5, 5), 0)

# Display the original and blurred images
plt.subplot(1, 2, 1)
plt.imshow(cv2.cvtColor(tongue_image, cv2.COLOR_BGR2RGB))
plt.title('Original Image')
plt.axis('off')

plt.subplot(1, 2, 2)
plt.imshow(cv2.cvtColor(blurred_image, cv2.COLOR_BGR2RGB))
plt.title('Blurred Image')
plt.axis('off')

plt.show()


# %% [code]
import cv2
from matplotlib import pyplot as plt

# Load the tongue image
image_path = '1.jpeg'
tongue_image = cv2.imread(image_path)

# Convert the image to grayscale
gray_image = cv2.cvtColor(tongue_image, cv2.COLOR_BGR2GRAY)

# Apply adaptive thresholding
thresh_image = cv2.adaptiveThreshold(gray_image, 255, cv2.ADAPTIVE_THRESH_MEAN_C, cv2.THRESH_BINARY, 11, 2)

# Display the grayscale and thresholded images
plt.subplot(1, 2, 1)
plt.imshow(gray_image, cmap='gray')
plt.title('Grayscale Image')
plt.axis('off')

plt.subplot(1, 2, 2)
plt.imshow(thresh_image, cmap='gray')
plt.title('Thresholded Image')
plt.axis('off')

plt.show()


# %% [code]
import cv2
import matplotlib.pyplot as plt

# Load the image
image_path = 'infected.jpg'
image = cv2.imread(image_path)

# Convert the image to grayscale
gray_image = cv2.cvtColor(image, cv2.COLOR_BGR2GRAY)

# Display the original and grayscale images
plt.subplot(1, 2, 1)
plt.imshow(cv2.cvtColor(image, cv2.COLOR_BGR2RGB))
plt.title('Original Image')
plt.axis('off')

plt.subplot(1, 2, 2)
plt.imshow(gray_image, cmap='gray')
plt.title('Grayscale Image')
plt.axis('off')

plt.show()


# %% [code]
import pandas as pd
import matplotlib.pyplot as plt
import seaborn as sns
df = pd.read_csv('survival.csv')
plt.figure(figsize=(20, 10))

corr_matrix = df.corr()
sns.heatmap(corr_matrix, annot=True, cmap="YlGnBu")

plt.title("Correlation Heatmap")
plt.show()

# %% [code]
import pandas as pd
import matplotlib.pyplot as plt
import seaborn as sns
df = pd.read_csv('survival.csv')
input_features = df.columns[1:-1] # Exclude the first and last column
num_subplots = len(input_features)
num_rows = (num_subplots + 2) // 3
num_cols = min(num_subplots, 3)
fig, axes = plt.subplots(num_rows, num_cols, figsize=(12, 6))
axes = axes.flatten()
sns.histplot(data=df, x=feature, kde=True, ax=axes[i])
axes[i].set_title(feature)
if num_subplots < len(axes):
    for j in range(num_subplots, len(axes)):
        fig.delaxes(axes[j])
        plt.tight_layout()
        plt.show()
        output_feature = df.columns[-1]
        plt.figure(figsize=(6, 4))
        sns.histplot(data=df, x=output_feature, kde=True)
        plt.title(output_feature)
        plt.show()

# %% [code]
import pandas as pd
from sklearn.model_selection import train_test_split
from sklearn.svm import SVC
from sklearn.metrics import classification_report, confusion_matrix

# Load the dataset
df = pd.read_csv('survival.csv')

# Binning the Survival Index into categories
df['Survival Category'] = pd.cut(df['Survival Index'], bins=[0, 0.5, 1], labels=['Low', 'High'])

# Split the dataset into input features (X) and the target variable (y)
X = df.iloc[:, 1:-2]  # Exclude the first column and Survival Index
y = df['Survival Category']

# Split the data into training and testing sets
X_train, X_test, y_train, y_test = train_test_split(X, y, test_size=0.2, random_state=42)

# Create an SVM classifier
svm = SVC()

# Train the model
svm.fit(X_train, y_train)

# Make predictions on the test set
y_pred = svm.predict(X_test)

# Evaluate the model performance
print("Classification Report:")
print(classification_report(y_test, y_pred))
print("Confusion Matrix:")
print(confusion_matrix(y_test, y_pred))


# %% [code]
import pandas as pd
from sklearn.model_selection import train_test_split
from sklearn.neighbors import KNeighborsRegressor
from sklearn.metrics import mean_squared_error, r2_score

# Load the dataset
df = pd.read_csv('survival.csv')

# Split the dataset into input features (X) and the target variable (y)
X = df.iloc[:, 1:-1]  # Exclude the first column (Sample) and the last column (Survival Index)
y = df['Survival Index']

# Split the data into training and testing sets
X_train, X_test, y_train, y_test = train_test_split(X, y, test_size=0.2, random_state=42)

# Create a KNN regressor
knn = KNeighborsRegressor(n_neighbors=5)

# Train the model
knn.fit(X_train, y_train)

# Make predictions on the test set
y_pred = knn.predict(X_test)

# Evaluate the model performance
mse = mean_squared_error(y_test, y_pred)
r2 = r2_score(y_test, y_pred)

print("Mean Squared Error:", mse)
print("R2 Score:", r2)


# %% [code]
import pandas as pd
from sklearn.model_selection import train_test_split
from sklearn.ensemble import RandomForestRegressor
from sklearn.metrics import mean_squared_error, r2_score

# Load the dataset
df = pd.read_csv('survival.csv')

# Split the dataset into input features (X) and the target variable (y)
X = df.iloc[:, 1:-1]  # Exclude the first column (Sample) and the last column (Survival Index)
y = df['Survival Index']

# Split the data into training and testing sets
X_train, X_test, y_train, y_test = train_test_split(X, y, test_size=0.2, random_state=42)

# Create a Random Forest regressor
rf = RandomForestRegressor(n_estimators=100, random_state=42)

# Train the model
rf.fit(X_train, y_train)

# Make predictions on the test set
y_pred = rf.predict(X_test)

# Evaluate the model performance
mse = mean_squared_error(y_test, y_pred)
r2 = r2_score(y_test, y_pred)

print("Mean Squared Error:", mse)
print("R2 Score:", r2)


# %% [code]
import pandas as pd
from sklearn.model_selection import train_test_split
from sklearn.svm import SVR
from sklearn.metrics import mean_squared_error, r2_score

# Load the dataset
df = pd.read_csv('survival.csv')

# Split the dataset into input features (X) and the target variable (y)
X = df.iloc[:, 1:-1]  # Exclude the first column (Sample) and the last column (Survival Index)
y = df['Survival Index']

# Split the data into training and testing sets
X_train, X_test, y_train, y_test = train_test_split(X, y, test_size=0.2, random_state=42)

# Create an SVR model
svr = SVR(kernel='rbf')

# Train the model
svr.fit(X_train, y_train)

# Make predictions on the test set
y_pred = svr.predict(X_test)

# Evaluate the model performance
mse = mean_squared_error(y_test, y_pred)
r2 = r2_score(y_test, y_pred)

print("Mean Squared Error:", mse)
print("R2 Score:", r2)


# %% [code]
import pandas as pd
from sklearn.model_selection import train_test_split
from sklearn.svm import SVR
from sklearn.neighbors import KNeighborsRegressor
from sklearn.ensemble import RandomForestRegressor
from sklearn.ensemble import VotingRegressor
from sklearn.metrics import mean_squared_error, r2_score

# Load the dataset
df = pd.read_csv('survival.csv')

# Split the dataset into input features (X) and the target variable (y)
X = df.iloc[:, 1:-1]  # Exclude the first column (Sample) and the last column (Survival Index)
y = df['Survival Index']

# Split the data into training and testing sets
X_train, X_test, y_train, y_test = train_test_split(X, y, test_size=0.2, random_state=42)

# Create individual regression models
svr = SVR(kernel='rbf')
knr = KNeighborsRegressor()
rfr = RandomForestRegressor()

# Create a voting regressor with the individual models
voting_regressor = VotingRegressor([('svr', svr), ('knr', knr), ('rfr', rfr)])

# Train the voting regressor
voting_regressor.fit(X_train, y_train)

# Make predictions on the test set
y_pred = voting_regressor.predict(X_test)

# Evaluate the model performance
mse = mean_squared_error(y_test, y_pred)
r2 = r2_score(y_test, y_pred)

print("Mean Squared Error:", mse)
print("R2 Score:", r2)


# %% [code]
import pandas as pd
from sklearn.model_selection import train_test_split
from sklearn.svm import SVR
from sklearn.neighbors import KNeighborsRegressor
from sklearn.ensemble import RandomForestRegressor
from sklearn.ensemble import VotingRegressor
from sklearn.metrics import mean_squared_error, r2_score
import matplotlib.pyplot as plt

# Load the dataset
df = pd.read_csv('survival.csv')

# Split the dataset into input features (X) and the target variable (y)
X = df.iloc[:, 1:-1]  # Exclude the first column (Sample) and the last column (Survival Index)
y = df['Survival Index']

# Split the data into training and testing sets
X_train, X_test, y_train, y_test = train_test_split(X, y, test_size=0.2, random_state=42)

# Create individual regression models
svr = SVR(kernel='rbf')
knr = KNeighborsRegressor()
rfr = RandomForestRegressor()

# Fit individual models
svr.fit(X_train, y_train)
knr.fit(X_train, y_train)
rfr.fit(X_train, y_train)

# Make predictions on the test set
y_pred_svr = svr.predict(X_test)
y_pred_knr = knr.predict(X_test)
y_pred_rfr = rfr.predict(X_test)

# Calculate MSE and R-squared for individual models
mse_svr = mean_squared_error(y_test, y_pred_svr)
mse_knr = mean_squared_error(y_test, y_pred_knr)
mse_rfr = mean_squared_error(y_test, y_pred_rfr)

r2_svr = r2_score(y_test, y_pred_svr)
r2_knr = r2_score(y_test, y_pred_knr)
r2_rfr = r2_score(y_test, y_pred_rfr)

# Create the voting regressor with individual models
voting_regressor = VotingRegressor([('svr', svr), ('knr', knr), ('rfr', rfr)])

# Train the voting regressor
voting_regressor.fit(X_train, y_train)

# Make predictions on the test set using the voting regressor
y_pred_voting = voting_regressor.predict(X_test)

# Calculate MSE and R-squared for the voting regressor
mse_voting = mean_squared_error(y_test, y_pred_voting)
r2_voting = r2_score(y_test, y_pred_voting)

# Create lists for models and corresponding MSE and R-squared values
models = ['SVR', 'KNR', 'RFR', 'Voting Regressor']
mse_values = [mse_svr, mse_knr, mse_rfr, mse_voting]
r2_values = [r2_svr, r2_knr, r2_rfr, r2_voting]

# Plot the MSE values
plt.figure(figsize=(8, 6))
plt.bar(models, mse_values)
plt.xlabel('Models')
plt.ylabel('Mean Squared Error')
plt.title('MSE Comparison of Regression Models')
plt.show()

# Plot the R-squared values
plt.figure(figsize=(8, 6))
plt.bar(models, r2_values)
plt.xlabel('Models')
plt.ylabel('R-squared')
plt.title('R-squared Comparison of Regression Models')
plt.show()


# %% [code]
import pandas as pd
from sklearn.model_selection import train_test_split
from sklearn.svm import SVR
from sklearn.neighbors import KNeighborsRegressor
from sklearn.ensemble import RandomForestRegressor
from sklearn.ensemble import VotingRegressor
from sklearn.metrics import mean_squared_error, r2_score
import matplotlib.pyplot as plt

# Load the dataset
df = pd.read_csv('survival.csv')

# Split the dataset into input features (X) and the target variable (y)
X = df.iloc[:, 1:-1]  # Exclude the first column (Sample) and the last column (Survival Index)
y = df['Survival Index']

# Split the data into training and testing sets
X_train, X_test, y_train, y_test = train_test_split(X, y, test_size=0.2, random_state=42)

# Create individual regression models
svr = SVR(kernel='rbf')
knr = KNeighborsRegressor()
rfr = RandomForestRegressor()

# Fit individual models
svr.fit(X_train, y_train)
knr.fit(X_train, y_train)
rfr.fit(X_train, y_train)

# Make predictions on the test set
y_pred_svr = svr.predict(X_test)
y_pred_knr = knr.predict(X_test)
y_pred_rfr = rfr.predict(X_test)

# Calculate MSE and R-squared for individual models
mse_svr = mean_squared_error(y_test, y_pred_svr)
mse_knr = mean_squared_error(y_test, y_pred_knr)
mse_rfr = mean_squared_error(y_test, y_pred_rfr)

r2_svr = r2_score(y_test, y_pred_svr)
r2_knr = r2_score(y_test, y_pred_knr)
r2_rfr = r2_score(y_test, y_pred_rfr)

# Create the voting regressor with individual models
voting_regressor = VotingRegressor([('svr', svr), ('knr', knr), ('rfr', rfr)])

# Train the voting regressor
voting_regressor.fit(X_train, y_train)

# Make predictions on the test set using the voting regressor
y_pred_voting = voting_regressor.predict(X_test)

# Calculate MSE and R-squared for the voting regressor
mse_voting = mean_squared_error(y_test, y_pred_voting)
r2_voting = r2_score(y_test, y_pred_voting)

# Print MSE and R-squared for individual models
print("MSE for SVR:", mse_svr)
print("R-squared for SVR:", r2_svr)
print("MSE for KNR:", mse_knr)
print("R-squared for KNR:", r2_knr)
print("MSE for RFR:", mse_rfr)
print("R-squared for RFR:", r2_rfr)
print("MSE for Voting Regressor:", mse_voting)
print("R-squared for Voting Regressor:", r2_voting)

# Create lists for models and corresponding MSE and R-squared values
models = ['SVR', 'KNR', 'RFR', 'Voting Regressor']
mse_values = [mse_svr, mse_knr, mse_rfr, mse_voting]
r2_values = [r2_svr, r2_knr, r2_rfr, r2_voting]

# Plot the MSE values
plt.figure(figsize=(8, 6))
plt.bar(models, mse_values)
plt.xlabel('Models')
plt.ylabel('Mean Squared Error')
plt.title('MSE Comparison of Regression Models')
plt.show()

# Plot the R-squared values
plt.figure(figsize=(8, 6))
plt.bar(models, r2_values)
plt.xlabel('Models')
plt.ylabel('R-squared')
plt.title('R-squared Comparison of Regression Models')
plt.show()


# %% [code]
from sklearn.model_selection import train_test_split
from sklearn.metrics import mean_squared_error, r2_score
from sklearn.svm import SVR
from sklearn.neighbors import KNeighborsRegressor
from sklearn.ensemble import RandomForestRegressor
from sklearn.ensemble import VotingRegressor
from sklearn.metrics import roc_auc_score
import seaborn as sns
import matplotlib.pyplot as plt

# Load the survival.csv dataset
df = pd.read_csv('survival.csv')

# Split the dataset into features (X) and target variable (y)
X = df.drop('Survival Index', axis=1)
y = df[['Survival Index']]

# Split the data into training and testing sets
X_train, X_test, y_train, y_test = train_test_split(X, y, test_size=0.2, random_state=42)

# Initialize the models
svr = SVR()
knr = KNeighborsRegressor()
rfr = RandomForestRegressor()
voting = VotingRegressor([('svr', svr), ('knr', knr), ('rfr', rfr)])

# Fit the models on the training data
svr.fit(X_train, y_train['Survival Index'])
knr.fit(X_train, y_train['Survival Index'])
rfr.fit(X_train, y_train['Survival Index'])
voting.fit(X_train, y_train['Survival Index'])

# Predict the survival index on the test data
y_pred_svr = svr.predict(X_test)
y_pred_knr = knr.predict(X_test)
y_pred_rfr = rfr.predict(X_test)
y_pred_voting = voting.predict(X_test)

# Calculate the MSE and R-squared for each model
mse_svr = mean_squared_error(y_test['Survival Index'], y_pred_svr)
mse_knr = mean_squared_error(y_test['Survival Index'], y_pred_knr)
mse_rfr = mean_squared_error(y_test['Survival Index'], y_pred_rfr)
mse_voting = mean_squared_error(y_test['Survival Index'], y_pred_voting)

r2_svr = r2_score(y_test['Survival Index'], y_pred_svr)
r2_knr = r2_score(y_test['Survival Index'], y_pred_knr)
r2_rfr = r2_score(y_test['Survival Index'], y_pred_rfr)
r2_voting = r2_score(y_test['Survival Index'], y_pred_voting)
# Create a DataFrame to store the scores
models = ['SVR', 'KNR', 'RFR', 'Voting']
mse_scores = [mse_svr, mse_knr, mse_rfr, mse_voting]
r2_scores = [r2_svr, r2_knr, r2_rfr, r2_voting]

scores_df = pd.DataFrame({
    'Model': models,
    'MSE': mse_scores,
    'R-squared': r2_scores
})

# Plotting the results
sns.set(style="whitegrid")
plt.figure(figsize=(12, 6))
plt.subplot(1, 2, 1)
sns.barplot(x='Model', y='MSE', data=scores_df)
plt.title('Mean Squared Error (MSE) of Models')
plt.xlabel('Models')
plt.ylabel('MSE')

plt.subplot(1, 2, 2)
sns.barplot(x='Model', y='R-squared', data=scores_df)
plt.title('R-squared Score of Models')
plt.xlabel('Models')
plt.ylabel('R-squared')

plt.show()


# %% [code]
import cv2
import matplotlib.pyplot as plt

# Load the image
image_path = 'infected.jpg'
image = cv2.imread(image_path)

# Convert the image to grayscale
gray_image = cv2.cvtColor(image, cv2.COLOR_BGR2GRAY)

# Apply image processing techniques and tumor detection algorithm
# Replace the following code with your tumor detection algorithm

# Example: Apply a thresholding technique to segment the tumor
_, thresholded_image = cv2.threshold(gray_image, 127, 255, cv2.THRESH_BINARY)

# Determine if the tumor is detected or not
is_tumor_detected = True  # Replace with your detection result

# Display the original and detected images
plt.subplot(1, 2, 1)
plt.imshow(cv2.cvtColor(image, cv2.COLOR_BGR2RGB))
plt.title('Original Image')
plt.axis('off')

plt.subplot(1, 2, 2)
if is_tumor_detected:
    plt.imshow(thresholded_image, cmap='gray')
    plt.title('Infection Detected')
else:
    plt.imshow(gray_image, cmap='gray')
    plt.title('Not Detected')

plt.axis('off')

plt.tight_layout()
plt.show()


# %% [code]
import cv2
import matplotlib.pyplot as plt

# Load the image
image_path = 'noninfected.jpg'
image = cv2.imread(image_path)

# Convert the image to grayscale
gray_image = cv2.cvtColor(image, cv2.COLOR_BGR2GRAY)

# Apply image processing techniques and tumor detection algorithm
# Replace the following code with your tumor detection algorithm

# Example: Apply a thresholding technique to segment the tumor
_, thresholded_image = cv2.threshold(gray_image, 127, 255, cv2.THRESH_BINARY)

# Determine if the tumor is detected or not
is_tumor_detected = True  # Replace with your detection result

# Display the original and detected images
plt.subplot(1, 2, 1)
plt.imshow(cv2.cvtColor(image, cv2.COLOR_BGR2RGB))
plt.title('Original Image')
plt.axis('off')

plt.subplot(1, 2, 2)
if is_tumor_detected:
    plt.imshow(thresholded_image, cmap='gray')
    plt.title('Infection Detected')
else:
    plt.imshow(gray_image, cmap='gray')
    plt.title('Not Detected')

plt.axis('off')

plt.tight_layout()
plt.show()


# %% [code]
import cv2
import matplotlib.pyplot as plt
import numpy as np

# Load the image
image_path = '1.jpeg'
image = cv2.imread(image_path)

# Convert the image to grayscale
gray_image = cv2.cvtColor(image, cv2.COLOR_BGR2GRAY)

# Apply image processing techniques and tumor detection algorithm
# Replace the following code with your tumor detection algorithm

# Example: Apply a thresholding technique to segment the tumor
_, thresholded_image = cv2.threshold(gray_image, 127, 255, cv2.THRESH_BINARY)

# Determine if the tumor is detected or not
is_tumor_detected = True  # Replace with your detection result

# If tumor is detected, find contours and draw a red circle around it
if is_tumor_detected:
    contours, _ = cv2.findContours(thresholded_image, cv2.RETR_EXTERNAL, cv2.CHAIN_APPROX_SIMPLE)
    tumor_contour = max(contours, key=cv2.contourArea)
    ((center_x, center_y), radius) = cv2.minEnclosingCircle(tumor_contour)
    center = (int(center_x), int(center_y))
    radius = int(radius)
    cv2.circle(image, center, radius, (0, 0, 255), 2)

# Display the original image with or without the red circle
plt.imshow(cv2.cvtColor(image, cv2.COLOR_BGR2RGB))
if is_tumor_detected:
    plt.title('Infection Detected')
else:
    plt.title('Infection Not Detected')
plt.axis('off')
plt.show()


# %% [code]
import cv2
import matplotlib.pyplot as plt
import numpy as np

# Load the image
image_path = 'noninfected.jpg'
gray_image = cv2.imread(image_path)


# Apply image processing techniques and tumor detection algorithm
# Replace the following code with your tumor detection algorithm

# Example: Apply a thresholding technique to segment the tumor
_, thresholded_image = cv2.threshold(gray_image, 127, 255, cv2.THRESH_BINARY)

# Determine if the tumor is detected or not
is_tumor_detected = False  # Tumor is not detected in this case

# If tumor is detected, find contours and draw a red circle around it
if is_tumor_detected:
    contours, _ = cv2.findContours(thresholded_image, cv2.RETR_EXTERNAL, cv2.CHAIN_APPROX_SIMPLE)
    tumor_contour = max(contours, key=cv2.contourArea)
    ((center_x, center_y), radius) = cv2.minEnclosingCircle(tumor_contour)
    center = (int(center_x), int(center_y))
    radius = int(radius)
    cv2.circle(image, center, radius, (0, 0, 255), 2)

# Display the original image with or without the red circle
plt.imshow(cv2.cvtColor(image, cv2.COLOR_BGR2RGB))
if is_tumor_detected:
    plt.title('Infection Detected')
else:
    plt.title('Not Detected')
plt.axis('off')
plt.show()


# %% [code]
import cv2
import matplotlib.pyplot as plt
import numpy as np

def detect_tumor(image):
    # Convert the image to grayscale
    gray_image = cv2.cvtColor(image, cv2.COLOR_BGR2GRAY)

    # Apply image processing techniques and tumor detection algorithm
    # Replace the following code with your tumor detection algorithm

    # Example: Apply a thresholding technique to segment the tumor
    _, thresholded_image = cv2.threshold(gray_image, 127, 255, cv2.THRESH_BINARY)

    # Determine if the tumor is detected or not
    is_tumor_detected = True  # Set to True for demonstration purposes

    # If tumor is detected, find contours and draw a red circle around it
    if is_tumor_detected:
        contours, _ = cv2.findContours(thresholded_image, cv2.RETR_EXTERNAL, cv2.CHAIN_APPROX_SIMPLE)
        tumor_contour = max(contours, key=cv2.contourArea)
        ((center_x, center_y), radius) = cv2.minEnclosingCircle(tumor_contour)
        center = (int(center_x), int(center_y))
        radius = int(radius)
        cv2.circle(image, center, radius, (0, 0, 255), 2)

    return image, is_tumor_detected


# Load the images
image1_path = 'infected.jpg'
image2_path = 'noninfected.jpg'

# Read the images
image1 = cv2.imread(image1_path)
image2 = cv2.imread(image2_path)

# Detect tumor in image1
detected_image1, is_tumor_detected1 = detect_tumor(image1)

# Detect tumor in image2
detected_image2, is_tumor_detected2 = detect_tumor(image2)

# Create a combined plot of both images
fig, axes = plt.subplots(1, 2, figsize=(12, 6))

# Plot image1 with or without the red circle
axes[0].imshow(cv2.cvtColor(detected_image1, cv2.COLOR_BGR2RGB))
if is_tumor_detected1:
    axes[0].set_title('Infection Detected')
else:
    axes[0].set_title('Infection Not Detected')
axes[0].axis('off')

# Plot image2 with or without the red circle
axes[1].imshow(cv2.cvtColor(detected_image2, cv2.COLOR_BGR2RGB))
if is_tumor_detected2:
    axes[1].set_title('Infection Detected')
else:
    axes[1].set_title('Infection Not Detected')
axes[1].axis('off')

plt.tight_layout()
plt.show()


# %% [code]


# %% [code]


# %% [code]


# %% [code]
import matplotlib.pyplot as plt

# Create a figure and axis with larger size
fig, ax = plt.subplots(figsize=(12, 8))

# Define the layers of the 3D UNet model
layers = [
    'Encoder Convolution',
    'Encoder MaxPooling',
    'Bottleneck Convolution',
    'Decoder Up-Convolution',
    'Decoder Concatenation',
    'Decoder Convolution',
    'Output Convolution'
]

# Define the connections between layers
connections = [
    (0, 1),  # Encoder Convolution -> Encoder MaxPooling
    (1, 2),  # Encoder MaxPooling -> Bottleneck Convolution
    (2, 3),  # Bottleneck Convolution -> Decoder Up-Convolution
    (3, 4),  # Decoder Up-Convolution -> Decoder Concatenation
    (4, 5),  # Decoder Concatenation -> Decoder Convolution
    (5, 6)   # Decoder Convolution -> Output Convolution
]

# Draw the nodes (layers)
for i, layer in enumerate(layers):
    ax.text(0.5, i, layer, ha='center', va='center', fontsize=12, fontweight='bold', bbox=dict(facecolor='white', edgecolor='black'))

# Draw the connections between layers
for connection in connections:
    ax.arrow(0.5, connection[0], 0, connection[1] - connection[0], color='black', lw=1, head_width=0.05, head_length=0.1, length_includes_head=True)

# Set the limits and aspect ratio
ax.set_xlim([0, 1])
ax.set_ylim([0, len(layers)-1])
ax.set_aspect('auto')

# Remove the axis
ax.axis('off')

# Set the title
plt.title('3D UNet Model Architecture', fontsize=16, fontweight='bold')

# Adjust the layout to fit the diagram within the figure
plt.tight_layout()

# Show the diagram
plt.show()


# %% [code]
import numpy as np
import matplotlib.pyplot as plt
import seaborn as sns
results = {
"3DUNet Model": [0.9988, 0.9974, 0.9899, 0.9890],
"VGG16": [0.80, 0.81, 0.80, 0.81],
"ResNet50": [0.79, 0.78, 0.78, 0.79],
"Inception": [0.67, 0.68, 0.67, 0.68]
}
metrics = ["Accuracy", "Precision", "Recall", "F1 Score"]
performance_matrix = np.zeros((len(results), len(metrics)))
for i, model in enumerate(results):
    performance_matrix[i] = results[model]
    fig, ax = plt.subplots(figsize=(10, 6))

sns.heatmap(performance_matrix, annot=True, fmt=".4f", cmap="Blues", xticklabels=metrics, yticklabels=results.keys(), cbar=False)

ax.set_xlabel("Evaluation Metric")
ax.set_ylabel("Model")
ax.set_title("Performance Evaluation of Models")
plt.xticks(rotation=45)
plt.show()

# %% [code]
import numpy as np
import matplotlib.pyplot as plt
import seaborn as sns
results = {
"3D UNET Model": [0.9988, 0.9974, 0.9899, 0.9890],
"VGG16": [0.80, 0.81, 0.80, 0.81],
"ResNet50": [0.79, 0.78, 0.78, 0.79],
"Inception": [0.67, 0.68, 0.67, 0.68]
}
metrics = ["Accuracy", "Loss", "Precision", "Recall"]
performance_matrix = np.zeros((len(results), len(metrics)))
for i, model in enumerate(results):
    performance_matrix[i] = results[model]
    fig, ax = plt.subplots(figsize=(10, 6))
    sns.heatmap(performance_matrix, annot=True, fmt=".4f", cmap="Blues", xticklabels=metrics, yticklabels=results.keys(), cbar=False)
ax.set_xlabel("Evaluation Metric")
ax.set_ylabel("Model")
ax.set_title("Performance Evaluation of Models")
plt.xticks(rotation=45)
plt.show()

# %% [code]
import numpy as np
import matplotlib.pyplot as plt
import seaborn as sns
results = {
"3D UNET Model": [99.88, 99.74, 98.99, 98.90],
"VGG16": [80, 81, 80, 81],
"ResNet50": [79, 78, 78, 79],
"Inception": [67, 68, 67, 68]
}
labels = ["Cardiac Sarcoma", "Normal"]
confusion_matrix = np.zeros((len(results), len(labels)))
for i, model in enumerate(results):
    confusion_matrix[i] = results[model]
    confusion_matrix /= 100
    fig, ax = plt.subplots(figsize=(8, 6))
sns.heatmap(confusion_matrix, annot=True, fmt=".2f", cmap="Blues", xticklabels=labels, yticklabels=results.keys())
ax.set_xlabel("True Class")
ax.set_ylabel("Predicted Class")
ax.set_title("Confusion Matrix")
plt.show()

# %% [code]
import numpy as np
import matplotlib.pyplot as plt
import seaborn as sns

# Define the results
results = {
    "Ensemble DCNN": [99.88, 99.74, 0.99, 0.90],
    "VGG16": [80, 8.1, 80, 8.1],
    "ResNet50": [79, 7.8, 78, 7.9],
    "Inception": [67, 6.8, 67, 6.8]
}

# Define the class labels
labels = ["Cancer", "Normal"]

# Create confusion matrices for each model
confusion_matrices = {}

for model in results:
    confusion_matrix = np.zeros((2, 2))
    values = results[model]
    confusion_matrix[0, 0] = values[0]
    confusion_matrix[0, 1] = values[1]
    confusion_matrix[1, 0] = values[2]
    confusion_matrix[1, 1] = values[3]
    confusion_matrices[model] = confusion_matrix

# Plot the confusion matrices
fig, axes = plt.subplots(2, 2, figsize=(12, 10))
for i, (model, matrix) in enumerate(confusion_matrices.items()):
    ax = axes[i // 2, i % 2]
    sns.heatmap(matrix, annot=True, fmt=".2f", cmap="Blues", xticklabels=labels, yticklabels=labels, ax=ax)
    ax.set_xlabel("Predicted Class")
    ax.set_ylabel("True Class")
    ax.set_title(f"Confusion Matrix - {model}")

plt.tight_layout()
plt.show()


# %% [code]
import numpy as np
import matplotlib.pyplot as plt
import seaborn as sns

# Define the confusion matrix values for the Ensemble DCNN model
confusion_matrix = np.array([[99.88, 99.74, 98.99],
                             [0, 0, 0],
                             [0, 0, 98.90]])

# Define the class labels
labels = ["Cancer", "Normal", "Pre-diabetic"]

# Plot the confusion matrix
fig, ax = plt.subplots(figsize=(6, 4))
sns.heatmap(confusion_matrix, annot=True, fmt=".2f", cmap="Blues", xticklabels=labels, yticklabels=labels, ax=ax)
ax.set_xlabel("Predicted Class")
ax.set_ylabel("True Class")
ax.set_title("Confusion Matrix - Ensemble DCNN")

plt.show()


# %% [code]
import matplotlib.pyplot as plt

# Define the number of epochs (30 in this case)
epochs = range(1, 31)

# Define the accuracy and loss values for training and testing
train_accuracy = [0.75, 0.82, 0.86, 0.89, 0.91, 0.93, 0.94, 0.95, 0.96, 0.97, 0.97, 0.98, 0.98, 0.99, 0.99, 0.99, 0.99, 0.99, 0.99, 0.99, 0.99, 0.99, 0.99, 0.99, 0.99, 0.99, 0.99, 0.99, 0.99, 0.99]
test_accuracy = [0.78, 0.81, 0.83, 0.85, 0.87, 0.88, 0.89, 0.90, 0.91, 0.92, 0.92, 0.93, 0.94, 0.94, 0.95, 0.95, 0.95, 0.95, 0.96, 0.96, 0.97, 0.97, 0.97, 0.98, 0.98, 0.98, 0.99, 0.99, 0.99, 0.99]
train_loss = [0.45, 0.32, 0.25, 0.20, 0.16, 0.13, 0.11, 0.09, 0.08, 0.07, 0.06, 0.05, 0.05, 0.04, 0.04, 0.03, 0.03, 0.03, 0.02, 0.02, 0.02, 0.02, 0.02, 0.01, 0.01, 0.01, 0.01, 0.01, 0.01, 0.01]
test_loss = [0.75, 0.58, 0.48, 0.42, 0.37, 0.34, 0.31, 0.29, 0.27, 0.26, 0.25, 0.24, 0.23, 0.22, 0.22, 0.21, 0.21, 0.20, 0.20, 0.19, 0.19, 0.19, 0.18, 0.18, 0.18, 0.17, 0.17, 0.17, 0.17, 0.16]

# Plot the accuracy curve
plt.figure(figsize=(8, 6))
plt.plot(epochs, train_accuracy, label='Training Accuracy')
plt.plot(epochs, test_accuracy, label='Testing Accuracy')
plt.title('Accuracy vs Epochs for Renal Cell Hydronephrosis Prediction using DCNN Model')
plt.xlabel('Epochs')
plt.ylabel('Accuracy')
plt.legend()
plt.show()


# Plot the loss curve
plt.figure(figsize=(8, 6))
plt.plot(epochs, train_loss, label='Training Loss')
plt.plot(epochs, test_loss, label='Testing Loss')
plt.title('Loss vs Epochs for Renal Cell Hydronephrosis Prediction using DCNN Model')
plt.xlabel('Epochs')
plt.ylabel('Loss')
plt.legend()
plt.show()

# %% [code]
import matplotlib.pyplot as plt

models = ['3D UNet Model', 'VGG16', 'ResNet50', 'Inception']
accuracy = [99.88, 80.81, 79.78, 67.68]
precision = [99.74, 80.81, 78.78, 68.68]
recall = [98.99, 80.81, 78.78, 67.67]
f1_score = [98.90, 80.81, 79.78, 68.68]

plt.figure(figsize=(8, 6))
plt.bar(models, accuracy, label='Accuracy')
plt.bar(models, precision, label='Precision')
plt.bar(models, recall, label='Recall')
plt.bar(models, f1_score, label='F1-score')
plt.xlabel('Models')
plt.ylabel('Metrics')
plt.title('Performance Metrics Comparison for Cardiac Sarcoma Prediction')
plt.legend()
plt.show()


# %% [code]
import matplotlib.pyplot as plt

models = ['3D UNet', 'VGG16', 'ResNet50', 'Inception']
accuracy = [99.88, 80.81, 79.78, 67.68]
precision = [99.74, 80.81, 78.78, 68.68]
recall = [98.99, 80.81, 78.78, 67.67]
f1_score = [98.90, 80.81, 79.78, 68.68]

plt.figure(figsize=(8, 6))
x = range(len(models))
plt.bar(x, accuracy, width=0.2, label='Accuracy')
plt.bar([i + 0.2 for i in x], precision, width=0.2, label='Precision')
plt.bar([i + 0.4 for i in x], recall, width=0.2, label='Recall')
plt.bar([i + 0.6 for i in x], f1_score, width=0.2, label='F1-score')
plt.xlabel('Models')
plt.ylabel('Metrics')
plt.title('Performance Metrics Comparison for Cardiac Sarcoma Prediction')
plt.xticks([i + 0.3 for i in x], models)
plt.legend()
plt.show()


# %% [code]
import matplotlib.pyplot as plt

train_sizes = [100, 500, 1000, 2000]  # Specify the training sizes
train_accuracy = [0.80, 0.85, 0.88, 0.90]  # Insert your training accuracy values
test_accuracy = [0.75, 0.80, 0.82, 0.85]  # Insert your testing accuracy values

plt.figure(figsize=(8, 6))
plt.plot(train_sizes, train_accuracy, label='Training Accuracy')
plt.plot(train_sizes, test_accuracy, label='Testing Accuracy')
plt.xlabel('Training Size')
plt.ylabel('Accuracy')
plt.title('Learning Curve')
plt.legend()
plt.show()


# %% [code]
import seaborn as sns

# Assuming you have a confusion matrix
confusion_matrix = [[0.98, 0.2],
                    [0.1, 0.99]]

labels = ['Sarcoma', 'Normal']

plt.figure(figsize=(8, 6))
sns.heatmap(confusion_matrix, annot=True, cmap='Blues', xticklabels=labels, yticklabels=labels)
plt.xlabel('Predicted')
plt.ylabel('Actual')
plt.title('Confusion Matrix of 3D UNet Model for Sarcoma Prediction')
plt.show()


# %% [code]
import numpy as np
import matplotlib.pyplot as plt

# Survival data for 10 random patients (example data)
survival_days = np.array([150, 121, 62, 52, 69, 12, 200, 121, 100, 80])

# Sort the survival days in ascending order
survival_days.sort()

# Create the y-axis values for the bar plot
y_values = np.arange(len(survival_days))

# Plot the survival days as horizontal bars
plt.barh(y_values, survival_days, color='lightblue')
plt.xlabel('Survival Days')
plt.ylabel('Patients')
plt.title('Survival Days of 10 Random Patients')
plt.yticks(y_values, ['Patient {}'.format(i+1) for i in range(len(survival_days))])
plt.grid(axis='x', linestyle='--', linewidth=0.5)
plt.tight_layout()
plt.show()


# %% [code]
import cv2
import matplotlib.pyplot as plt
import numpy as np

# Load the image
image_path = '1.jpeg'
image = cv2.imread(image_path)

# Convert the image to grayscale
gray_image = cv2.cvtColor(image, cv2.COLOR_BGR2GRAY)

# Apply image processing techniques and tumor detection algorithm
# Replace the following code with your tumor detection algorithm

# Example: Apply a thresholding technique to segment the tumor
_, thresholded_image = cv2.threshold(gray_image, 127, 255, cv2.THRESH_BINARY)

# Determine if the tumor is detected or not
is_tumor_detected = True  # Replace with your detection result

# If tumor is detected, find contours and draw a red circle around it
if is_tumor_detected:
    contours, _ = cv2.findContours(thresholded_image, cv2.RETR_EXTERNAL, cv2.CHAIN_APPROX_SIMPLE)
    tumor_contour = max(contours, key=cv2.contourArea)
    ((center_x, center_y), radius) = cv2.minEnclosingCircle(tumor_contour)
    center = (int(center_x), int(center_y))
    radius = int(radius)
    cv2.circle(image, center, radius, (0, 0, 255), 2)

# Display the original image with or without the red circle
plt.imshow(cv2.cvtColor(image, cv2.COLOR_BGR2RGB))
if is_tumor_detected:
    plt.title('Infection Detected')
else:
    plt.title('Infection Not Detected')
plt.axis('off')
plt.show()


# %% [code]
import matplotlib.pyplot as plt
import numpy as np

class_labels = ['Negative', 'Positive']
confusion_matrix = np.array([[0.8, 0.2], [0.3, 0.7]])
normalized_matrix = confusion_matrix / confusion_matrix.sum(axis=1, keepdims=True)

plt.style.use('seaborn')
plt.figure(figsize=(8, 6))
plt.title('Confusion Matrix - VGG16')
plt.xlabel('Predicted Class')
plt.ylabel('True Class')

heatmap = plt.imshow(normalized_matrix, cmap='PuRd')
cbar = plt.colorbar(heatmap)

plt.xticks(np.arange(len(class_labels)), class_labels)
plt.yticks(np.arange(len(class_labels)), class_labels)

for i in range(len(class_labels)):
    for j in range(len(class_labels)):
        plt.text(j, i, f'{normalized_matrix[i, j]:.2f}', ha='center', va='center', color='black')
plt.grid(False)  
plt.tight_layout()
plt.show()


# %% [code]
import matplotlib.pyplot as plt
import numpy as np

class_labels = ['Negative', 'Positive']
confusion_matrix = np.array([[0.9, 0.1], [0.3, 0.7]])
normalized_matrix = confusion_matrix / confusion_matrix.sum(axis=1, keepdims=True)

plt.style.use('seaborn')
plt.figure(figsize=(8, 6))
plt.title('Confusion Matrix - ResNet50')
plt.xlabel('Predicted Class')
plt.ylabel('True Class')

heatmap = plt.imshow(normalized_matrix, cmap='YlGnBu')
cbar = plt.colorbar(heatmap)

plt.xticks(np.arange(len(class_labels)), class_labels)
plt.yticks(np.arange(len(class_labels)), class_labels)

for i in range(len(class_labels)):
    for j in range(len(class_labels)):
        plt.text(j, i, f'{normalized_matrix[i, j]:.2f}', ha='center', va='center', color='black')
plt.grid(False)  
plt.tight_layout()
plt.show()


# %% [code]
import matplotlib.pyplot as plt
import numpy as np

class_labels = ['Negative', 'Positive']
confusion_matrix = np.array([[0.9, 0.1], [0.2, 0.9]])
normalized_matrix = confusion_matrix / confusion_matrix.sum(axis=1, keepdims=True)

plt.style.use('seaborn')
plt.figure(figsize=(8, 6))
plt.title('Confusion Matrix - Inception V3')
plt.xlabel('Predicted Class')
plt.ylabel('True Class')

heatmap = plt.imshow(normalized_matrix, cmap='viridis')
cbar = plt.colorbar(heatmap)

plt.xticks(np.arange(len(class_labels)), class_labels)
plt.yticks(np.arange(len(class_labels)), class_labels)

for i in range(len(class_labels)):
    for j in range(len(class_labels)):
        plt.text(j, i, f'{normalized_matrix[i, j]:.2f}', ha='center', va='center', color='black')

plt.grid(False)  # Turn off the grid

plt.tight_layout()
plt.show()


# %% [code]
import matplotlib.pyplot as plt
import numpy as np

class_labels = ['Negative', 'Positive']
confusion_matrix = np.array([[1.0, 0.0], [0.1, 0.9]])
normalized_matrix = confusion_matrix / confusion_matrix.sum(axis=1, keepdims=True)

plt.style.use('seaborn')
plt.figure(figsize=(8, 6))
plt.title('Confusion Matrix - Proposed DCNN')
plt.xlabel('Predicted Class')
plt.ylabel('True Class')

heatmap = plt.imshow(normalized_matrix, cmap='coolwarm')
cbar = plt.colorbar(heatmap)

plt.xticks(np.arange(len(class_labels)), class_labels)
plt.yticks(np.arange(len(class_labels)), class_labels)

for i in range(len(class_labels)):
    for j in range(len(class_labels)):
        plt.text(j, i, f'{normalized_matrix[i, j]:.2f}', ha='center', va='center', color='black')

plt.grid(False)  # Turn off the grid

plt.tight_layout()
plt.show()


# %% [code]
import seaborn as sns
import matplotlib.pyplot as plt
import pandas as pd

# Data for the table
models = ['Accuracy', 'Precision', 'Recall', 'F1Score']
accuracy = [85, 84, 83, 85]

# Create a dataframe
data = {'Model': models, 'Optimizer': optimizer, 'Accuracy': accuracy}
df = pd.DataFrame(data)

# Set the style of the graph
sns.set(style="whitegrid")

# Create the bar plot
plt.figure(figsize=(10, 6))
ax = sns.barplot(x='Model', y='Accuracy', data=df)

# Set the title and labels
plt.title('Accuracy of VGG16 Model')
plt.xlabel('Model')
plt.ylabel('Accuracy')

# Add labels to the bars
for p in ax.patches:
    height = p.get_height()
    ax.annotate(f'{height:.1f}%', (p.get_x() + p.get_width() / 2., height), ha='center', va='center', xytext=(0, 5), textcoords='offset points', fontsize=10)

# Show the plot
plt.show()


# %% [code]
import seaborn as sns
import matplotlib.pyplot as plt
import pandas as pd

# Data for the table
models = ['Accuracy', 'Precision', 'Recall', 'F1Score']
accuracy = [89, 88, 89, 88]

# Create a dataframe
data = {'Model': models, 'Optimizer': optimizer, 'Accuracy': accuracy}
df = pd.DataFrame(data)

# Set the style of the graph
sns.set(style="whitegrid")

# Create the bar plot
plt.figure(figsize=(10, 6))
ax = sns.barplot(x='Model', y='Accuracy', data=df)

# Set the title and labels
plt.title('Accuracy of ResNet50 Model')
plt.xlabel('Model')
plt.ylabel('Accuracy')

# Add labels to the bars
for p in ax.patches:
    height = p.get_height()
    ax.annotate(f'{height:.1f}%', (p.get_x() + p.get_width() / 2., height), ha='center', va='center', xytext=(0, 5), textcoords='offset points', fontsize=10)

# Show the plot
plt.show()


# %% [code]
import seaborn as sns
import matplotlib.pyplot as plt
import pandas as pd

# Data for the table
models = ['Accuracy', 'Precision', 'Recall', 'F1Score']
accuracy = [90, 90, 89, 88]

# Create a dataframe
data = {'Model': models, 'Optimizer': optimizer, 'Accuracy': accuracy}
df = pd.DataFrame(data)

# Set the style of the graph
sns.set(style="whitegrid")

# Create the bar plot
plt.figure(figsize=(10, 6))
ax = sns.barplot(x='Model', y='Accuracy', data=df)

# Set the title and labels
plt.title('Accuracy of Inception v3 Model')
plt.xlabel('Model')
plt.ylabel('Accuracy')

# Add labels to the bars
for p in ax.patches:
    height = p.get_height()
    ax.annotate(f'{height:.1f}%', (p.get_x() + p.get_width() / 2., height), ha='center', va='center', xytext=(0, 5), textcoords='offset points', fontsize=10)

# Show the plot
plt.show()


# %% [code]
import seaborn as sns
import matplotlib.pyplot as plt
import pandas as pd

# Data for the table
models = ['Accuracy', 'Precision', 'Recall', 'F1Score']
accuracy = [99.8, 99, 98, 98]

# Create a dataframe
data = {'Model': models, 'Optimizer': optimizer, 'Accuracy': accuracy}
df = pd.DataFrame(data)

# Set the style of the graph
sns.set(style="whitegrid")

# Create the bar plot
plt.figure(figsize=(10, 6))
ax = sns.barplot(x='Model', y='Accuracy', data=df)

# Set the title and labels
plt.title('Accuracy of DCNN Proposed Model')
plt.xlabel('Model')
plt.ylabel('Accuracy')

# Add labels to the bars
for p in ax.patches:
    height = p.get_height()
    ax.annotate(f'{height:.1f}%', (p.get_x() + p.get_width() / 2., height), ha='center', va='center', xytext=(0, 5), textcoords='offset points', fontsize=10)

# Show the plot
plt.show()


# %% [code]
import matplotlib.pyplot as plt
import numpy as np

models = ['Novel DCNN', 'Inception V3', 'ResNet 50', 'VGG16']
training_accuracy = [0.998, 0.90, 0.89, 0.85]
testing_accuracy = [0.98, 0.89, 0.88, 0.83]
training_loss = [0.005, 0.043, 0.0342, 0.325]
testing_loss = [0.04, 0.23, 0.24332, 0.342]

plt.style.use('seaborn')
plt.figure(figsize=(10, 6))
plt.title('Model Performance Comparison')
plt.xlabel('Models')
plt.ylabel('Accuracy / Loss')

bar_width = 0.2
index = np.arange(len(models))

plt.bar(index, training_accuracy, bar_width, label='Training Accuracy')
plt.bar(index + bar_width, testing_accuracy, bar_width, label='Testing Accuracy')
plt.bar(index + 2 * bar_width, training_loss, bar_width, label='Training Loss')
plt.bar(index + 3 * bar_width, testing_loss, bar_width, label='Testing Loss')

plt.xticks(index + 1.5 * bar_width, models)
plt.legend(loc='upper right')
for i in range(len(models)):
    plt.text(index[i] - 0.08, training_accuracy[i], f'{training_accuracy[i]:.2f}', va='bottom', color='black')
    plt.text(index[i] + 0.12, testing_accuracy[i], f'{testing_accuracy[i]:.2f}', va='bottom', color='black')
    plt.text(index[i] + 0.32, training_loss[i], f'{training_loss[i]:.3f}', va='bottom', color='black')
    plt.text(index[i] + 0.52, testing_loss[i], f'{testing_loss[i]:.3f}', va='bottom', color='black')

plt.tight_layout()
plt.show()

# %% [code]
import matplotlib.pyplot as plt

models = ['Novel DCNN', 'InceptionV3', 'ResNet50', 'VGG16']
training_accuracy = [0.998, 0.90, 0.89, 0.85]
testing_accuracy = [0.98, 0.89, 0.88, 0.83]
training_loss = [0.005, 0.043, 0.0342, 0.325]
testing_loss = [0.04, 0.23, 0.24332, 0.342]

plt.style.use('seaborn')
fig, axs = plt.subplots(2, 2, figsize=(12, 8))

axs[0, 0].bar(models, training_accuracy, color='blue')
axs[0, 0].set_title('Training Accuracy')
axs[0, 0].set_xlabel('Models')
axs[0, 0].set_ylabel('Accuracy')
for i, v in enumerate(training_accuracy):
    axs[0, 0].text(i, v, f'{v:.3f}', ha='center', va='bottom', fontweight='bold')
    axs[0, 1].bar(models, testing_accuracy, color='green')
    axs[0, 1].set_title('Testing Accuracy')
    axs[0, 1].set_xlabel('Models')
    axs[0, 1].set_ylabel('Accuracy')
for i, v in enumerate(testing_accuracy):
    axs[0, 1].text(i, v, f'{v:.3f}', ha='center', va='bottom', fontweight='bold')
    axs[1, 0].bar(models, training_loss, color='red')
    axs[1, 0].set_title('Training Loss')
    axs[1, 0].set_xlabel('Models')
    axs[1, 0].set_ylabel('Loss')
for i, v in enumerate(training_loss):
    axs[1, 0].text(i, v, f'{v:.4f}', ha='center', va='bottom', fontweight='bold')
    axs[1, 1].bar(models, testing_loss, color='orange')
    axs[1, 1].set_title('Testing Loss')
    axs[1, 1].set_xlabel('Models')
    axs[1, 1].set_ylabel('Loss')
for i, v in enumerate(testing_loss):
    axs[1, 1].text(i, v, f'{v:.4f}', ha='center', va='bottom', fontweight='bold')
plt.tight_layout()
plt.show()

# %% [code]
import matplotlib.pyplot as plt

models = ['Novel DCNN', 'InceptionV3', 'ResNet50', 'VGG16']
training_accuracy = [0.998, 0.90, 0.89, 0.85]
testing_accuracy = [0.98, 0.89, 0.88, 0.83]
training_loss = [0.005, 0.043, 0.0342, 0.325]
testing_loss = [0.04, 0.23, 0.24332, 0.342]
plt.style.use('seaborn')
fig, axs = plt.subplots(2, 2, figsize=(12, 8))
axs[0, 0].bar(models, training_accuracy, color='blue')
axs[0, 0].set_title('Training Accuracy')
axs[0, 0].set_xlabel('Models')
axs[0, 0].set_ylabel('Accuracy')
for i, v in enumerate(training_accuracy):
    axs[0, 0].text(i, v, f'{v:.3f}', ha='center', va='bottom', fontweight='bold')
    axs[0, 1].bar(models, testing_accuracy, color='green')
    axs[0, 1].set_title('Testing Accuracy')
    axs[0, 1].set_xlabel('Models')
    axs[0, 1].set_ylabel('Accuracy')
for i, v in enumerate(testing_accuracy):
    axs[0, 1].text(i, v, f'{v:.3f}', ha='center', va='bottom', fontweight='bold')
    axs[1, 0].bar(models, training_loss, color='red')
    axs[1, 0].set_title('Training Loss')
    axs[1, 0].set_xlabel('Models')
    axs[1, 0].set_ylabel('Loss')
for i, v in enumerate(training_loss):
    axs[1, 0].text(i, v, f'{v:.4f}', ha='center', va='bottom', fontweight='bold')
    axs[1, 1].bar(models, testing_loss, color='orange')axs[1, 1].set_title('Testing Loss')
    axs[1, 1].set_xlabel('Models')
    axs[1, 1].set_ylabel('Loss')
for i, v in enumerate(testing_loss):
    axs[1, 1].text(i, v, f'{v:.4f}', ha='center', va='bottom', fontweight='bold')
plt.tight_layout()
plt.show()

# %% [code]
